# Supplementary material for: Overview of distinct 5-methylcytosine profiles of messenger RNA in normal and knock-down NSUN2 colorectal cancer cells
Source: Front Genet. 2023 Apr 24;14:1121063. doi: 10.3389/fgene.2023.1121063 (PMC10166136; doi:10.3389/fgene.2023.1121063)
Supplement: Supplementary file 1 [file DataSheet1.ZIP]

Archive with 8 entries (7 files):
- SupplementaryNSUN21211/Figure S1.tif
- SupplementaryNSUN21211/Q30.xlsx
- SupplementaryNSUN21211/Table NSUN2.doc
- SupplementaryNSUN21211/Table S1.doc
- SupplementaryNSUN21211/full-length gels and blots.pdf
- SupplementaryNSUN21211/read_statistics.xlsx
- SupplementaryNSUN21211/sample & groups.xlsx
- SupplementaryNSUN21211/
