# Supplementary material for: Overview of distinct 5-methylcytosine profiles of messenger RNA in normal and knock-down NSUN2 colorectal cancer cells
Source: Front Genet. 2023 Apr 24;14:1121063. doi: 10.3389/fgene.2023.1121063 (PMC10166136; doi:10.3389/fgene.2023.1121063)
Supplement: Supplementary file 1 [file DataSheet1.ZIP › SupplementaryNSUN21211/Q30.xlsx]

## Sheet: Q30
Sample	Q30
HCT15NC-1.Input	0.90725
HCT15NC-2.Input	0.91124
HCT15shNSUN2-1.Input	0.899865
HCT15shNSUN2-2.Input	0.91823
HCT15NC-1.IP	0.88502
HCT15NC-2.IP	0.89464
HCT15shNSUN2-1.IP	0.914095
HCT15shNSUN2-2.IP	0.89049
