# Supplementary material for: Overview of distinct 5-methylcytosine profiles of messenger RNA in normal and knock-down NSUN2 colorectal cancer cells
Source: Front Genet. 2023 Apr 24;14:1121063. doi: 10.3389/fgene.2023.1121063 (PMC10166136; doi:10.3389/fgene.2023.1121063)
Supplement: Supplementary file 1 [file DataSheet1.ZIP › SupplementaryNSUN21211/read_statistics.xlsx]

## Sheet: Sheet1
Table 2. Reads statistics
Sample	Raw Reads	Q30	Clean Reads	Clean Ratio	Mapped Reads	Mapped Ratio
HCT15NC-1.Input	53160990	0.90725	53158074	0.999945	26299951	0.49475
HCT15NC-2.Input	53222584	0.91124	53218852	0.99993	27831836	0.522969
HCT15shNSUN2-1.Input	50986050	0.899865	50984348	0.999967	20192161	0.396046
HCT15shNSUN2-2.Input	51764118	0.91823	51762766	0.999974	21468431	0.414747
HCT15NC-1.IP	33699100	0.88502	33698620	0.999986	23893442	0.709033
HCT15NC-2.IP	36030136	0.89464	36029142	0.999972	24521019	0.680588
HCT15shNSUN2-1.IP	36062018	0.914095	36060452	0.999957	24966301	0.692346
HCT15shNSUN2-2.IP	33243180	0.89049	33242668	0.999985	24281512	0.730432
