# Supplementary material for: Overview of distinct 5-methylcytosine profiles of messenger RNA in normal and knock-down NSUN2 colorectal cancer cells
Source: Front Genet. 2023 Apr 24;14:1121063. doi: 10.3389/fgene.2023.1121063 (PMC10166136; doi:10.3389/fgene.2023.1121063)
Supplement: Supplementary file 1 [file DataSheet1.ZIP › SupplementaryNSUN21211/sample & groups.xlsx]

## Sheet: Sheet1
Table 1. Sample Information
Species	human
Sample type	cell
Sample number	4
Sequencing mode	Paired-end
Genome build	HG19
Sample ID	Sample Name	Group Name	Quality Status
1	HCT15NC-1.Input	Control	OK
2	HCT15NC-2.Input	Control	OK
3	HCT15shNSUN2-1.Input	shNSUN2	OK
4	HCT15shNSUN2-2.Input	shNSUN2	OK
5	HCT15NC-1.IP	Control	OK
6	HCT15NC-2.IP	Control	OK
7	HCT15shNSUN2-1.IP	shNSUN2	OK
8	HCT15shNSUN2-2.IP	shNSUN2	OK
